# Supplementary material for: Adjuvant Effects of a New Saponin Analog VSA-1 on Enhancing Homologous and Heterosubtypic Protection by Influenza Virus Vaccination
Source: Vaccines (Basel). 2022 Aug 24;10(9):1383. doi: 10.3390/vaccines10091383 (PMC9501088; doi:10.3390/vaccines10091383)
Supplement: Supplementary file 1 [file vaccines-10-01383-s001.zip]

Archive with 1 entries (1 files):
- vaccines-1815682-SM.pdf
